# Supplementary material for: Small Extracellular Vesicles Derived from Altered Peptide Ligand‐Loaded Dendritic Cell Act as A Therapeutic Vaccine for Spinal Cord Injury Through Eliciting CD4+ T cell‐Mediated Neuroprotective Immunity
Source: Adv Sci (Weinh). 2023 Nov 30;11(3):2304648. doi: 10.1002/advs.202304648 (PMC10797491; doi:10.1002/advs.202304648)
Supplement: Supplementary file 2 — Supplementary Table S1 [file ADVS-11-2304648-s002.xlsx]

## Sheet: Sheet1
Table S1. sequences of primers in qRT-PCR
Primer name	Primer sequences
IFN-γ	forward	CTGGAGGAACTGGCAAAAGGATG
	reverse	GCTGATGGCCTGATTGTCTTT
IL-4	forward	GGTCTCAACCCCCAGCTAGT
	reverse	GCCGATGATCTCTCTCAAGTGAT
IL-10	forward	CTTACTGACTGGCATGAGGATCA
	reverse	GCAGCTCTAGGAGCATGTGG
IL-17	forward	GGAGAGCTTCATCTGTGTCTCTGA
	reverse	GAAGTCCTTGGCCTCAGTGTT
MBP	forward	TCACAGCGATCCAAGTACCTG
	reverse	CCCCTGTCACCGCTAAAGAA
MOG	forward	GCCCTGCTGGAAGATAACACT
	reverse	CTCTTCAAGAAACTGTCCTGCCA
BDNF	forward	TCATACTTCGGTTGCATGAAGG
	reverse	ACACCTGGGTAGGCCAAGTT
NT-3	forward	AGTTTGCCGGAAGACTCTCTC
	reverse	GGGTGCTCTGGTAATTTTCCTTA
CCR3	forward	GCCCGAACTGTGACTTTTGC
	reverse	ACCCTCTGGATAGCGAGGAC
CCR4	forward	TCATGACTTCCGTGACGCTT
	reverse	TGACTGAAACAAGGCGAGCA
CCR5	forward	ATCAGGGCCGGGAAATATGC
	reverse	AGTGGTTCTTCCCTGTTGGC
CCR6	forward	TGGCAGTGTGGTTCATCTCC
	reverse	GTGGCTCACAGACATCACGA
CD25	forward	CGCCAAGCATTCACCTAACG
	reverse	AACTGCTGTGCTGAAGTGGT
CD69	forward	AGTGGTCCTCATCACGTCCT
	reverse	CCAAGGCCCAACTCTTGGTT
CIITA	forward	GGAGGAGATCGAACTCAGCTC
	reverse	GTTCCGCAATGTTGGCATAGG
RFX5	forward	ACCTGATGCTAAGAGCCCCAA
	reverse	GTCGTTGTCCGAGAATTTCTGTA
RFXAP	forward	GAAGAAGAGCGACCAGGCAC
	reverse	CAGGGCGATCACCAAAGGAT
RFXANK	forward	TCTGCGGAAGGGAAACAACC
	reverse	AGCGAACTGTCTCAATTTCTCC
IL-1β	forward	GCCTGTGTTTTCCTCCTTGC
	reverse	TGCTGCCTAATGTCCCCTTG
IL-6	forward	CTGCAAGAGACTTCCATCCAG
	reverse	AGTGGTATAGACAGGTCTGTTGG
Arg-1	forward	ACATTGGCTTGCGAGACGTA
	reverse	ATCACCTTGCCAATCCCCAG
CD206	forward	ATGGATTGCCCTGAACAGCA
	reverse	CTCGTCAGCACCCCAGTTAG
GAPDH	forward	TCAGGAGAGTGTTTCCTCGTC
	reverse	CCGTTGAATTTGCCGTGAGT
